# Supplementary material for: Cytisine Exerts an Anti-Epileptic Effect via α7nAChRs in a Rat Model of Temporal Lobe Epilepsy
Source: Front Pharmacol. 2021 Jun 24;12:706225. doi: 10.3389/fphar.2021.706225 (PMC8263902; doi:10.3389/fphar.2021.706225)
Supplement: Supplementary file 4 [file Table1.XLSX]

## Sheet: Sheet1
Table 1. Cytisine reduces the frequency of SRS in epileptic rats.
Groups	Seizurs/week (times)	Seizurs score	Seizure durations(s)
Normal	0	——	0
Epilepsy	5.17 ± 0.48	IV / V	23.56 ± 4.22
Ep + Cyt	2.33 ± 0.56 #	IV / V	21.38 ± 3.91
Ep + Cyt + α-bgt	4.83 ± 0.91 $	IV / V	20.31 ± 3.72
Ep + α-bgt	5.83 ± 0.40	IV / V	26.73 ± 5.65
Norm + α-bgt	0	——	0
